# Supplementary material for: Target Repression Induced by Endogenous microRNAs: Large Differences, Small Effects
Source: PLoS One. 2014 Aug 20;9(8):e104286. doi: 10.1371/journal.pone.0104286 (PMC4139194; doi:10.1371/journal.pone.0104286)
Supplement: Table S1 — Summary statistics for deep sequencing and mapping of small RNAs. Data are presented for two biological replicates for Illumina, ABI SOLiD, and Illumina sequencing of Ago-1-RIP experiments. Read counts mapping to genome and read counts mapping to microRNAs are shown as raw numbers and percentage of total read counts. The low percentage of small RNAseq reads mapping to microRNAs is due to the high abundance of the Drosophila-specific 30 nt 2S ribosomal RNA. (XLSX) [file pone.0104286.s005.xlsx]

## Sheet: Table 1
Table S1:Summary statistics for deep sequencing and mapping of small RNAs.
	Total read count	Reads mapped to genome	% of total reads	Reads mapped to microRNA	% of total reads
Illumina (1st)	12070853	10965145	90.8399	274833	2.27683
Illumina (2nd)	13260624	11240727	84.7677	382942	2.88781
Solid (1st)	244866840	212739260	86.8796	243053	0.0992593
Solid (2nd)	266839921	222269896	83.2971	527571	0.197711
AGO1 illumina (1st)	494500	388863	78.6376	155136	31.3723
AGO1 illumina (2nd)	636270	485920	76.3701	258478	40.6239
