# Supplementary material for: Target Repression Induced by Endogenous microRNAs: Large Differences, Small Effects
Source: PLoS One. 2014 Aug 20;9(8):e104286. doi: 10.1371/journal.pone.0104286 (PMC4139194; doi:10.1371/journal.pone.0104286)
Supplement: Table S2 — Normalized Illumina and SOLiD read counts mapping to microRNAs. Read counts were normalized according to the total number of reads mapping to all mature microRNA sequences (expressed as reads per million). Illumina and SOLiD sequencing was carried out on the same two total RNA samples in order to estimate variability between the two sequencing platforms. (XLSX) [file pone.0104286.s006.xlsx]

## Sheet: Table 2
Table S2:Normalized illumina and SOLiD read counts mapping to microRNAs.
microRNA	SOLiD (1st run)	SOLiD (2nd run)	illumina (1st run)	illumina (2nd run)	Ago-1 IP illumina (1st run)	Ago-1 IP illumina (2nd run)
1-3p	218.059	0	3.63857	0	0	0
1-5p	16.4573	1.89548	0	0	0	0
10-3p	135.773	7.58192	0	2.61136	0	0
10-5p	37.029	9.4774	54.5786	41.7818	0	3.8688
1003-3p	2917.06	1499.32	18.1929	36.5591	25.7838	7.7376
1003-5p	57.6006	1.89548	3.63857	5.22272	0	0
1005-3p	8.22866	1.89548	0	0	6.44596	0
1006-3p	16.4573	24.6412	21.8314	28.725	12.8919	3.8688
1006-5p	8.22866	22.7458	0	0	0	0
1007-3p	24.686	3.79096	7.27715	5.22272	0	0
1008-3p	74.0579	83.4011	3.63857	0	6.44596	11.6064
1010-3p	8.22866	1.89548	0	0	0	0
1012-3p	432.005	284.322	32.7472	41.7818	283.622	177.965
11-3p	11429.6	10482	81169.3	93387.5	40074.5	39407.6
11-5p	111.087	363.932	691.329	1094.16	1392.33	1299.92
12-3p	156.345	100.46	3.63857	2.61136	0	0
12-5p	621.264	367.723	145.543	112.289	32.2298	27.0816
125-5p	279.774	235.039	0	0	0	0
133-3p	4.11433	1.89548	0	0	0	0
13a-3p	74.0579	66.3418	2587.03	2838.55	12.8919	0
13b-2-5p	1719.79	1044.41	61.8557	26.1136	12.8919	38.688
13b-3p	55226.6	47654.2	2627.05	2880.33	4886.04	2545.67
14-3p	583589	494870	4242.58	14349.4	108092	62570.1
14-5p	2394.54	1379.91	1040.63	621.504	219.163	344.323
184-3p	55136.1	16380.7	388927	350390	183207	244849
184-5p	4887.82	2509.61	47.3015	75.7295	212.717	116.064
190-3p	4.11433	7.58192	269.254	483.102	0	3.8688
190-5p	78.1723	259.681	61.8557	62.6727	58.0136	81.2448
210-3p	12.343	20.8503	0	0	0	0
2279-5p	24.686	0	7.27715	7.83408	0	0
2283-5p	12.343	0	0	0	0	0
2489-3p	8.22866	37.9096	0	0	0	3.8688
2491-5p	16.4573	5.68644	0	0	0	0
2493-3p	4.11433	1.89548	0	0	0	0
252-3p	687.093	909.83	3.63857	31.3363	0	0
252-5p	15424.6	13503.4	924.198	1412.75	45.1217	61.9008
2535b-3p	53.4863	45.4915	7.27715	20.8909	83.7974	42.5568
263a-3p	16.4573	45.4915	14.5543	52.2272	6.44596	3.8688
263a-5p	810.523	509.884	3420.26	8520.87	6001.19	5687.14
275-3p	111.087	13.2684	542.147	261.136	1920.9	1973.09
275-5p	674.75	443.542	232.869	237.634	64.4596	38.688
276a-3p	11289.7	8525.87	13626.5	7870.64	2481.69	2975.11
276a-5p	715.893	1372.33	7.27715	2.61136	0	0
276b-3p	28.8003	18.9548	10.9157	2.61136	6.44596	7.7376
276b-5p	1596.36	572.435	7.27715	2.61136	6.44596	7.7376
277-3p	711.779	3135.12	181.929	313.363	754.177	766.023
277-5p	106.973	75.8192	109.157	130.568	225.608	212.784
278-3p	82.2866	100.46	50.94	49.6159	341.636	232.128
278-5p	4.11433	37.9096	225.592	626.727	96.6894	139.277
279-3p	46315	25856.2	2870.83	3154.52	2604.17	2116.23
279-5p	267.431	170.593	7.27715	18.2795	0	3.8688
280-5p	4.11433	0	0	0	0	0
281-2-5p	16.4573	20.8503	280.17	329.032	219.163	177.965
281-3p	156.345	140.265	18.1929	13.0568	6.44596	11.6064
282-3p	102.858	608.449	7.27715	5.22272	32.2298	19.344
282-5p	390.861	1205.52	429.352	227.188	1012.02	638.352
283-3p	86.4009	32.2232	25.47	26.1136	0	0
283-5p	300.346	458.706	392.966	302.918	122.473	154.752
286-3p	1283.67	15.1638	98.2415	172.35	51.5677	73.5072
286-5p	4.11433	0	0	0	0	0
2a-1-5p	769.38	4268.62	69.1329	52.2272	83.7974	38.688
2a-2-5p	2834.77	8146.77	225.592	370.813	32.2298	38.688
2a-3p	10635.5	51303	8423.3	11476.9	3693.53	7985.21
2b-1-5p	127.544	79.6101	0	0	6.44596	3.8688
2b-2-5p	1600.47	7925	440.267	859.138	315.852	255.341
2b-3p	5439.14	74079.1	7892.07	10568.2	20279	2882.26
2c-3p	1374.19	142.161	7131.6	9837	354.528	332.717
2c-5p	8.22866	1.89548	0	0	0	0
3-3p	201.602	7.58192	3.63857	0	0	0
304-3p	20.5716	39.8051	29.1086	10.4454	19.3379	7.7376
304-5p	407.319	1074.74	21.8314	20.8909	19.3379	7.7376
305-3p	1073.84	961.008	4817.47	6092.31	1624.38	1706.14
305-5p	2110.65	4279.99	731.353	830.413	1289.19	1443.06
306-3p	654.178	437.856	29.1086	36.5591	12.8919	7.7376
306-5p	7208.3	7858.66	640.389	668.509	1882.22	2000.17
307a-3p	2106.54	2289.74	7.27715	13.0568	38.6757	27.0816
307a-5p	32.9146	49.2825	0	0	6.44596	0
308-3p	16.4573	13.2684	47.3015	73.1181	128.919	154.752
308-5p	444.348	1882.21	3.63857	7.83408	0	0
310-3p	8.22866	7.58192	0	0	0	0
310-5p	4.11433	0	0	0	0	0
311-5p	4.11433	0	0	0	0	0
312-3p	16.4573	13.2684	18.1929	26.1136	12.8919	7.7376
313-3p	4.11433	0	0	0	0	0
317-3p	2982.89	5498.79	538.509	582.334	8386.19	8689.33
317-5p	238.631	286.217	363.857	645.006	0	3.8688
318-3p	20.5716	90.983	36.3857	86.1749	32.2298	61.9008
31a-5p	32.9146	11.3729	72.7715	75.7295	25.7838	15.4752
33-3p	1353.61	3982.4	21.8314	33.9477	12.8919	23.2128
33-5p	26570.3	22615	11257.7	11568.3	14142.4	16163.9
34-3p	3604.15	1436.77	403.882	373.425	1998.25	1319.26
34-5p	1444.13	1131.6	378.412	415.206	883.096	638.352
3641-3p	8.22866	1.89548	3.63857	0	0	3.8688
3643-3p	16.4573	0	0	0	0	0
3644-3p	24.686	0	0	0	0	0
3644-5p	16.4573	1.89548	0	0	0	0
4-3p	337.375	3.79096	3.63857	0	0	0
4-5p	16.4573	0	0	0	0	0
4917-3p	4.11433	0	0	0	0	0
4948-3p	4.11433	1.89548	7.27715	5.22272	0	0
4949-3p	16.4573	0	0	0	0	0
4951-5p	8.22866	0	10.9157	7.83408	0	7.7376
4954-5p	4.11433	0	0	0	0	0
4961-3p	8.22866	11.3729	0	0	0	0
4963-5p	4.11433	1.89548	0	0	0	0
4969-5p	24.686	11.3729	0	0	0	0
4971-5p	4.11433	1.89548	0	0	0	0
4984-3p	4.11433	0	0	0	0	0
5-3p	806.408	276.74	0	0	0	0
5-5p	57.6006	0	18.1929	15.6682	12.8919	11.6064
6-3p	65.8293	0	3.63857	18.2795	0	0
7-3p	65.8293	47.387	3.63857	5.22272	0	0
7-5p	1489.39	1129.71	305.64	287.25	6.44596	11.6064
79-3p	53.4863	678.582	0	15.6682	12.8919	0
79-5p	139.887	104.251	0	5.22272	0	0
8-3p	5163.48	9052.81	28759.3	20044.8	12124.8	16009.1
8-5p	8570.15	3089.63	1553.67	887.863	973.34	684.778
87-3p	8.22866	3.79096	0	0	0	0
927-3p	12.343	32.2232	243.784	185.407	38.6757	50.2944
927-5p	345.604	447.333	3191.03	2911.67	283.622	232.128
929-3p	4.11433	0	0	0	0	0
92a-3p	5595.49	9545.63	0	2.61136	0	0
92a-5p	20.5716	1.89548	0	0	0	0
92b-3p	769.38	37.9096	90.9643	49.6159	122.473	46.4256
932-5p	4.11433	0	0	0	0	0
954-3p	181.03	94.774	29.1086	2.61136	0	15.4752
954-5p	135.773	53.0734	14.5543	15.6682	0	3.8688
956-3p	4.11433	0	302.002	313.363	25.7838	50.2944
958-3p	4.11433	0	0	0	0	0
963-5p	4.11433	0	0	0	0	0
965-3p	32.9146	58.7599	0	0	45.1217	38.688
965-5p	423.776	246.412	54.5786	26.1136	0	3.8688
966-3p	94.6296	45.4915	0	2.61136	0	0
970-3p	896.924	949.635	629.473	579.722	1637.27	2004.04
970-5p	127.544	34.1186	7.27715	2.61136	0	3.8688
973-3p	12.343	0	0	0	0	0
980-3p	1012.12	3862.99	207.399	130.568	380.311	429.437
980-5p	296.232	155.429	345.664	229.8	38.6757	85.1136
981-5p	4.11433	15.1638	0	0	0	0
984-5p	16.4573	5.68644	0	0	0	0
985-5p	12.343	0	0	0	0	0
986-3p	12.343	54.9689	3.63857	7.83408	0	0
986-5p	74.0579	79.6101	1266.22	2331.95	386.757	526.157
987-5p	12.343	0	7.27715	2.61136	0	0
988-3p	10553.3	3536.96	196.483	224.577	161.149	139.277
988-5p	629.492	460.602	145.543	107.066	19.3379	3.8688
991-5p	4.11433	0	0	0	0	0
994-5p	28.8003	13.2684	10.9157	0	6.44596	7.7376
995-3p	4155.47	7871.93	16679.2	13790.6	15670.1	14689.8
995-5p	176.916	729.76	10.9157	7.83408	19.3379	11.6064
996-3p	2661.97	1692.66	4599.16	3037.01	3822.45	4545.84
996-5p	2748.37	841.593	149.182	101.843	103.135	119.933
997-5p	4.11433	0	0	0	0	0
998-3p	1892.59	1961.82	236.507	248.079	116.027	88.9824
998-5p	288.003	246.412	174.652	224.577	6.44596	23.2128
999-5p	53.4863	130.788	0	2.61136	0	0
9a-5p	197.488	0	3.63857	0	0	0
9b-3p	370.29	650.149	127.35	130.568	19.3379	38.688
9b-5p	2596.14	972.381	702.245	634.561	380.311	417.831
9c-5p	489.605	312.754	1007.88	668.509	309.406	553.239
bantam-3p	39123.2	96007.9	375304	397185	550498	545064
bantam-5p	32515.5	17800.4	10610.1	6854.82	1811.31	1953.74
iab-4-3p	4.11433	0	0	0	0	0
iab-4-5p	41.1433	1.89548	0	0	0	0
let-7-5p	98.7439	223.667	0	5.22272	0	0
100-3p	0	3.79096	0	0	0	0
1009-3p	0	9.4774	0	0	6.44596	3.8688
1012-5p	0	53.0734	25.47	67.8954	6.44596	19.344
1013-3p	0	7.58192	3.63857	5.22272	6.44596	0
1016-3p	0	7.58192	0	0	0	0
124-3p	0	1.89548	0	0	0	0
137-3p	0	1.89548	0	0	0	0
13b-1-5p	0	1.89548	3.63857	0	0	0
193-5p	0	3.79096	0	0	0	0
219-5p	0	1.89548	0	0	0	0
2283-3p	0	1.89548	3.63857	5.22272	0	0
2489-5p	0	11.3729	0	0	0	0
2493-5p	0	5.68644	0	0	0	0
2494-3p	0	1.89548	0	0	0	0
2496-3p	0	26.5367	0	0	0	0
2497-3p	0	7.58192	0	0	0	0
2497-5p	0	1.89548	0	0	0	0
2500-5p	0	7.58192	7.27715	10.4454	0	0
263b-3p	0	1.89548	0	0	0	0
274-5p	0	1.89548	0	0	0	0
284-3p	0	7.58192	0	0	0	3.8688
284-5p	0	3.79096	7.27715	2.61136	0	0
285-3p	0	13.2684	0	0	0	0
303-3p	0	3.79096	0	0	0	0
311-3p	0	3.79096	7.27715	2.61136	0	3.8688
312-5p	0	3.79096	0	0	0	0
315-3p	0	3.79096	0	0	0	0
31b-3p	0	1.89548	0	0	0	0
31b-5p	0	1.89548	0	0	0	0
3642-3p	0	1.89548	0	0	0	0
3643-5p	0	557.271	0	0	0	0
375-3p	0	1.89548	0	0	0	3.8688
4908-3p	0	3.79096	0	0	0	0
4910-5p	0	1.89548	0	0	0	0
4914-5p	0	3.79096	0	0	0	0
4915-5p	0	1.89548	0	0	0	0
4945-5p	0	1.89548	0	0	0	0
4949-5p	0	1.89548	0	0	0	0
4951-3p	0	1.89548	0	5.22272	0	0
4955-3p	0	1.89548	0	0	0	0
4956-3p	0	3.79096	0	0	0	0
4961-5p	0	1.89548	0	0	0	0
4962-3p	0	1.89548	0	0	0	0
4962-5p	0	1.89548	0	0	0	0
4967-3p	0	1.89548	0	0	0	0
4969-3p	0	1.89548	0	0	0	0
4972-3p	0	1.89548	0	0	0	0
4973-5p	0	1.89548	0	0	0	0
4974-3p	0	3.79096	0	0	0	0
4977-3p	0	1.89548	0	0	0	0
4978-5p	0	1.89548	0	0	0	0
4981-3p	0	5.68644	0	0	0	0
4987-5p	0	11.3729	0	0	0	0
87-5p	0	1.89548	0	0	0	0
955-3p	0	1.89548	0	0	0	0
955-5p	0	9.4774	0	0	0	0
959-3p	0	3.79096	0	0	0	0
963-3p	0	1.89548	0	0	0	0
967-5p	0	5.68644	0	2.61136	0	0
968-3p	0	3.79096	0	0	0	0
972-5p	0	1.89548	0	0	0	0
977-5p	0	1.89548	0	0	0	0
978-5p	0	3.79096	0	0	0	0
979-3p	0	1.89548	0	0	0	0
982-5p	0	7.58192	174.652	169.738	32.2298	38.688
983-5p	0	11.3729	0	2.61136	0	3.8688
984-3p	0	7.58192	0	2.61136	0	7.7376
999-3p	0	36.0141	3562.16	3287.7	928.218	1354.08
9c-3p	0	11.3729	0	2.61136	0	0
let-7-3p	0	1.89548	0	0	0	0
1007-5p	0	0	3.63857	2.61136	6.44596	0
193-3p	0	0	3.63857	0	0	0
2499-5p	0	0	3.63857	13.0568	0	0
281-1-5p	0	0	10.9157	31.3363	32.2298	11.6064
957-3p	0	0	3.63857	0	0	0
966-5p	0	0	32.7472	52.2272	12.8919	3.8688
124-5p	0	0	0	2.61136	0	0
2500-3p	0	0	0	5.22272	0	0
4943-3p	0	0	0	5.22272	0	0
4965-5p	0	0	0	2.61136	0	0
967-3p	0	0	0	2.61136	6.44596	3.8688
983-3p	0	0	0	2.61136	0	0
315-5p	0	0	0	0	12.8919	15.4752
4941-5p	0	0	0	0	6.44596	0
4976-5p	0	0	0	0	12.8919	0
