# Supplementary material for: Target Repression Induced by Endogenous microRNAs: Large Differences, Small Effects
Source: PLoS One. 2014 Aug 20;9(8):e104286. doi: 10.1371/journal.pone.0104286 (PMC4139194; doi:10.1371/journal.pone.0104286)
Supplement: Table S3 — Raw luciferase read counts. Firefly and Renilla luciferase genes are both contained in the same plasmid. Firefly luciferase is used as a transfection control. Renilla luciferase contains a single copy of the chosen microRNA target site in the 3′UTR. Table displays raw luciferase counts, the ratio between Renilla and Firefly luciferase, calculated expressiona dn calculated expression for each of our chosen microRNAs. See methods section for experimental details. (XLSX) [file pone.0104286.s007.xlsx]

## Sheet: Table 3
Table S3:Raw luciferase read counts.
Experiment 1								Experiment 2						Experiment 3						Experiment 4						Experiment 5						Experiment 6
		Firefly	Renilla	ratio	expression	repression		Firefly	Renilla	ratio	expression	repression		Firefly	Renilla	ratio	expression	repression		Firefly	Renilla	ratio	expression	repression		Firefly	Renilla	ratio	expression	repression		Firefly	Renilla	ratio	expression	repression
	psi-check	1507	27333	18.1374	100	0		1550	21173	13.66	100	0		307	6199	20.1922	100	0		1188	15494	13.0421	100	0		954	12350	12.9455	100	0		3267	56677	17.3483	100	0
	mock	9	23	2.55556	14.09	85.91		11	19	1.72727	12.6447	87.3553		22	28	1.27273	6.30307	93.6969
let-7-5p	Let-7	1415	18043	12.7512	70.3037	29.6963		1783	21233	11.9086	87.1785	12.8215		191	2826	14.7958	73.2749	26.7251
let-7-3p	Let-7*																			848	11050	13.0307	99.9124	0.0876176		620	8668	13.9806	107.996	-7.99624		3629	58573	16.1403	93.0364	6.96363
1-3p	1	1676	19408	11.58	63.8459	36.1541		1674	14933	8.92055	65.3042	34.6958		166	2349	14.1506	70.0796	29.9204
1-5p	1*	1396	18611	13.3317	73.5039	26.4961		1507	15963	10.5926	77.5444	22.4556		346	5011	14.4827	71.7241	28.2759
34-5p	34	1223	11543	9.43827	52.0377	47.9623		1500	14808	9.872	72.2694	27.7306		367	5330	14.5232	71.9247	28.0753
34-3p	34*																			1648	19753	11.986	91.9028	8.0972		950	10957	11.5337	89.0942	10.9058		2458	25482	10.367	59.7577	40.2423
79-3p	79	1925	20731	10.7694	59.3766	40.6234		1378	11366	8.24819	60.382	39.618		254	3796	14.9449	74.0132	25.9868
79-5p	79*																			1099	12109	11.0182	84.4819	15.5181		1170	12424	10.6188	82.027	17.973		1696	15918	9.38561	54.101	45.899
252-5p	252	1476	20012	13.5583	74.7533	25.2467		1763	14878	8.43902	61.7791	38.2209		199	1898	9.53769	47.2346	52.7654
252-3p	252*	1320	20921	15.8492	87.3845	12.6155		1376	17273	12.5531	91.8964	8.10357		281	5102	18.1566	89.9189	10.0811
307a-3p	307a	779	7002	8.98845	49.5576	50.4424		801	5526	6.89888	50.5042	49.4958		110	1440	13.0909	64.8316	35.1684
307a-5p	307a*																			1311	17137	13.0717	100.227	-0.227061		886	13520	15.2596	117.876	-17.8757		2498	28580	11.4412	65.9496	34.0504
995-3p	995	1757	13810	7.85999	43.3359	56.6641		1733	10373	5.98557	43.8183	56.1817		309	3266	10.5696	52.3449	47.6551
995-5p	995*	857	11486	13.4026	73.8948	26.1052		1492	14660	9.82574	71.9307	28.0693		353	5939	16.8244	83.3212	16.6788
1003-3p	1003	314	2814	8.96178	49.4106	50.5894		424	3092	7.29245	53.3855	46.6145		84	469	5.58333	27.651	72.349
1003-5p	1003*	1030	16317	15.8417	87.3432	12.6568		1638	22073	13.4756	98.6499	1.35007		324	6048	18.6667	92.445	7.55498
bantam-3p	bantam																			904	2674	2.95796	22.6801	77.3199		802	3015	3.75935	29.0398	70.9602		1535	5297	3.45081	19.8913	80.1087
bantam-5p	bantam*																			1111	2929	2.63636	20.2143	79.7857		1171	3926	3.35269	25.8985	74.1015		3093	10401	3.36275	19.3837	80.6163
8-3p	8	1798	7393	4.11179	22.6703	77.3297		1739	5720	3.28925	24.0794	75.9206		360	1678	4.66111	23.0837	76.9163
8-5p	8*	1867	25342	13.5736	74.8381	25.1619		1808	17101	9.45852	69.2424	30.7576		313	4334	13.8466	68.5743	31.4257
33-5p	33	1613	2991	1.85431	10.2237	89.7763		1831	2794	1.52594	11.1709	88.8291		407	1373	3.37346	16.7068	83.2932
33-3p	33*	1834	22144	12.0742	66.5706	33.4294		1581	12313	7.78811	57.014	42.986		366	4856	13.2678	65.7074	34.2926
184-3p	184	924	4222	4.56926	25.1926	74.8074		2188	7524	3.43876	25.1739	74.8261		267	1987	7.44195	36.8556	63.1444
184-5p	184*	1370	17846	13.0263	71.8201	28.1799		1823	17625	9.66813	70.7769	29.2231		259	3804	14.6873	72.7374	27.2626
308-3p	308	1586	11986	7.55738	41.6675	58.3325		1400	5817	4.155	30.4173	69.5827		281	2811	10.0036	49.5417	50.4583
308-5p	308*	1522	11111	7.30026	40.2499	59.7501		1844	9947	5.39425	39.4894	60.5106		247	2477	10.0283	49.6645	50.3355
970-3p	970	1527	20200	13.2286	72.9354	27.0646		1555	13046	8.38971	61.4181	38.5819		205	3087	15.0585	74.5761	25.4239
970-5p	970*	1345	25057	18.6297	102.715	-2.71473		1411	19147	13.5698	99.3397	0.660259		230	4267	18.5522	91.878	8.122
986-5p	986	1206	16154	13.3947	73.8514	26.1486		1411	16167	11.4578	83.8787	16.1213		194	2977	15.3454	75.9965	24.0035
986-3p	986*	970	12140	12.5155	69.0038	30.9962		2025	19029	9.39704	68.7924	31.2076		276	4599	16.663	82.5223	17.4777
996-3p	996	1084	6422	5.92435	32.6638	67.3362		1345	6083	4.52268	33.1089	66.8911		202	2126	10.5248	52.1229	47.8771
996-5p	996*	1223	16689	13.646	75.2367	24.7633		1255	10379	8.27012	60.5426	39.4574		241	3837	15.9212	78.8481	21.1519
