# Supplementary material for: Target Repression Induced by Endogenous microRNAs: Large Differences, Small Effects
Source: PLoS One. 2014 Aug 20;9(8):e104286. doi: 10.1371/journal.pone.0104286 (PMC4139194; doi:10.1371/journal.pone.0104286)
Supplement: Table S4 — Design and properties of microRNA target constructs. The columns show the names of microRNAs examined in this study, assignment of */non-star, mature microRNA sequence, sequence of microRNA target site with flanking 6 nt downstream and 6 nt upstream vector sequence (target sequence in bold), list of additional microRNAs targeting at the cloning junction together with their cellular expression levels (average RPM between two sequenced samples) and the predicted free energy of the microRNA-target duplex. Seed sequences of additional microRNAs potentially binding the target site are shown in column 4 (underlined). (XLSX) [file pone.0104286.s008.xlsx]

## Sheet: Table 4
Table S4:Design and properties of microRNA target constructs.
miRNA	star/non-star?	miRNA sequence	perfect microRNA target sequence plus flanking 3' UTR	Additional microRNAs targeting 3'UTR	duplex stability (kcal⋅mol-1)
307a-5p	miR-307a*	ACTCACTCAACCTGGGTGTGAT	CTCGAGATCACACCCAGGTTGAGTGAGTCCCGG		-47.4
			CTCGAGATCACACCCAGGTTGAGTGAGTCCCGG	(miR-263a-3p, 33.39)
			CTCGAGATCACACCCAGGTTGAGTGAGTCCCGG	(miR-954-5p, 15.11)
			CTCGAGATCACACCCAGGTTGAGTGAGTCCCGG	(miR-307b-5p, 0)
307a-3p	miR-307a	TCACAACCTCCTTGAGTGAG	CTCGAGCTCACTCAAGGAGGTTGTGATCCCGGG		-42.1
			CTCGAGCTCACTCAAGGAGGTTGTGATCCCGGG	(miR-3644-5p, 0) (miR-4914-5p, 0)
34-3p	miR-34*	CAGCCACTATCTTCACTGCCGCC	CTCGAGGGCGGCAGTGAAGATAGTGGCTGCCCGGG		-52.5
			CTCGAGGGCGGCAGTGAAGATAGTGGCTGCCCGGG	(miR-989-5p, 0)
34-5p	miR-34	TGGCAGTGTGGTTAGCTGGTTGTG	CTCGAGCACAACCAGCTAACCACACTGCCACCCGGG		-52.2
			CTCGAGCACAACCAGCTAACCACACTGCCACCCGGG	(miR-133-5p, 0)
			CTCGAGCACAACCAGCTAACCACACTGCCACCCGGG	(miR-4908-3p, 0)
79-5p	miR-79*	GCTTTGGCGCTTTAGCTGTATGA	CTCGAGTCATACAGCTAAAGCGCCAAAGCCCCGGG		-46.9
			CTCGAGTCATACAGCTAAAGCGCCAAAGCCCCGGG	(miR-4955-3p, 0)
79-3p	miR-79	TAAAGCTAGATTACCAAAGCAT	CTCGAGATGCTTTGGTAATCTAGCTTTACCCGGG		-38.8
			CTCGAGATGCTTTGGTAATCTAGCTTTACCCGGG	(miR-4-3p, 0)
			CTCGAGATGCTTTGGTAATCTAGCTTTACCCGGG	(miR-9a-3p, 0)
			CTCGAGATGCTTTGGTAATCTAGCTTTACCCGGG	(miR-965-5p, 40.34)(miR-1001-5p, 0)
let-7-3p	let-7*	CTATACAATGTGCTAGCTTTCT	CTCGAGAGAAAGCTAGCACATTGTATAGCCCGGG		-40.7
			CTCGAGAGAAAGCTAGCACATTGTATAGCCCGGG	(miR-4945-5p, 0)
let-7-5p	let-7	TGAGGTAGTAGGTTGTATAGT	CTCGAGACTATACAACCTACTACCTCACCCGGG		-40.7
			CTCGAGACTATACAACCTACTACCTCACCCGGG	(miR-4951-5p, 9.37)
996-5p	miR-996*	GCGAACATGGATCTAGTGCACG	CTCGAGCGTGCACTAGATCCATGTTCGCCCCGGG		-46.7
996-3p	miR-996	TGACTAGATTTCATGCTCGTCT	CTCGAGAGACGAGCATGAAATCTAGTCACCCGGG		-43.1
			CTCGAGAGACGAGCATGAAATCTAGTCACCCGGG	(miR-279-3p, 3012.67)(miR-286-3p, 135.29)
			CTCGAGAGACGAGCATGAAATCTAGTCACCCGGG	(miR-4951-5p, 9.37)
184-5p	miR-184*	CCTTATCATTCTCTCGCCCCGT	CTCGAGACGGGGCGAGAGAATGATAAGGCCCGGG		-45.6
184-3p	miR-184	TGGACGGAGAACTGATAAGGGC	CTCGAGGCCCTTATCAGTTCTCCGTCCACCCGGG		-48.2
308-5p	miR-308*	CGCAGTATATTTTTGTGTTTTG	CTCGAGCAAAACACAAAAATATACTGCGCCCGGG		-34.6
			CTCGAGCAAAACACAAAAATATACTGCGCCCGGG	(miR-2492-3p, 0)
308-3p	miR-308	AATCACAGGATTATACTGTGAG	CTCGAGCTCACAGTATAATCCTGTGATTCCCGGG		-39.8
			CTCGAGCTCACAGTATAATCCTGTGATTCCCGGG	(miR-2a-3p, 9950.11)(miR-2b-3p, 9230.12)(miR-2c-3p, 8484.30)(miR-5-3p, 0)
				(miR-6-3p, 10.95)(miR-11-3p, 87278.40)(miR-13a-3p, 2112.78)(miR-13b-3p, 2753.69)
33-3p	miR-33*	CAATACAACTTCAGTGCAAGCT	CTCGAGAGCTTGCACTGAAGTTGTATTGCCCGGG		-41.5
			CTCGAGAGCTTGCACTGAAGTTGTATTGCCCGGG	(miR-962-3p, 0)
33-5p	miR-33	GTGCATTGTAGTCGCATTGTC	CTCGAGGACAATGCGACTACAATGCACCCCGGG		-41.5
			CTCGAGGACAATGCGACTACAATGCACCCCGGG	(miR-1002-3p, 0)
970-5p	miR-970*	AGCTAGCGGGTGTTTTATTTGGTA	CTCGAGTACCAAATAAAACACCCGCTAGCTCCCGGG		-46
			CTCGAGTACCAAATAAAACACCCGCTAGCTCCCGGG	(miR-4943-5p, 4944.94)
970-3p	mi-970	TCATAAGACACACGCGGCTAT	CTCGAGATAGCCGCGTGTGTCTTATGACCCGGG		-43.4
986-3p	miR-986*	AGCGGCGAGGCTATTCAAGTAA	CTCGAGTTACTTGAATAGCCTCGCCGCTCCCGGG		-45.8
986-5p	miR-986	TCTCGAATAGCGTTGTGACTGA	CTCGAGTCAGTCACAACGCTATTCGAGACCCGGG		-44.3
			CTCGAGTCAGTCACAACGCTATTCGAGACCCGGG	(miR-274-5p, 0)
8-5p	miR-8*	CATCTTACCGGGCAGCATTAGA	CTCGAGTCTAATGCTGCCCGGTAAGATGCCCGGG		-41.2
8-3p	miR-8	TAATACTGTCAGGTAAAGATGTC	CTCGAGGACATCTTTACCTGACAGTATTACCCGGG		-41.2
bantam-5p	bantam*	CCGGTTTTCGATTTGGTTTGACT	CTCGAGAGTCAAACCAAATCGAAAACCGGCCCGGG		-43
bantam-3p	bantam	TGAGATCATTTTGAAAGCTGATT	CTCGAGAATCAGCTTTCAAAATGATCTCACCCGGG		-39.7
			CTCGAGAATCAGCTTTCAAAATGATCTCACCCGGG	(miR-4951-5p, 9.37)
252-3p	miR-252*	TCCTGCTGCCCAAGTGCTTATT	CTCGAGAATAAGCACTTGGGCAGCAGGACCCGGG		-47.5
252-5p	miR-252	CTAAGTACTAGTGCCGCAGGAG	CTCGAGCTCCTGCGGCACTAGTACTTAGCCCGGG		-47
995-5p	miR-995*	GCCCGAATTATGTGGGAGCTGCG	CTCGAGCGCAGCTCCCACATAATTCGGGCCCCGGG		-48.2
			CTCGAGCGCAGCTCCCACATAATTCGGGCCCCGGG	(miR-4970-5p, 0)
995-3p	miR-995	TAGCACCACATGATTCGGCTT	CTCGAGAAGCCGAATCATGTGGTGCTACCCGGG		-43.8
			CTCGAGAAGCCGAATCATGTGGTGCTACCCGGG	(miR-285-3p, 0)(miR-998-3p, 242.29)
1003-5p	miR-1003*	GTGGGTATCTGGATGTGGTTGG	CTCGAGCCAACCACATCCAGATACCCACCCCGGG		-45.6
1003-3p	miR-1003	TCTCACATTTACATATTCACAG	CTCGAGCTGTGAATATGTAAATGTGAGACCCGGG		-37.8
			CTCGAGCTGTGAATATGTAAATGTGAGACCCGGG	(miR-1004-3p, 0)
			CTCGAGCTGTGAATATGTAAATGTGAGACCCGGG	(miR-1008-3p, 1.81)
1-5p	miR-1*	CCATGCTTCCTTGCATTCAATA	CTCGAGTATTGAATGCAAGGAAGCATGGCCCGGG		-41.7
			CTCGAGTATTGAATGCAAGGAAGCATGGCCCGGG	(miR-955-3p, 0)
1-3p	miR-1	TGGAATGTAAAGAAGTATGGAG	CTCGAGCTCCATACTTCTTTACATTCCACCCGGG		-39.9
